# Supplementary material for: Hypogonadism and associated factors among male Leprosy patients
Source: PLoS Negl Trop Dis. 2024 Aug 5;18(8):e0012374. doi: 10.1371/journal.pntd.0012374 (PMC11326649; doi:10.1371/journal.pntd.0012374)
Supplement: S1 Fig — (XLSX) [file pntd.0012374.s001.xlsx]

## Sheet: DS1
The Frequency of Androgen Deficiency Symptoms among Male Leprosy Patient Study Participants (n=146)
Symptoms	Frequency	Percent
Lack of energy	101	0.692
Decrease in strength/endurance	98	0.671
Decreased libido	80	0.548
Decreased enjoyment of life	67	0.459
Erectile dysfunction	65	0.445
Often sad or grumpy	57	0.39
Recent deterioration in sporting ability	30	0.205
Falling asleep quickly after dinner	27	0.185
Deterioration in work performance	12	0.082
Lost height	6	0.041
