# Supplementary material for: Hypogonadism and associated factors among male Leprosy patients
Source: PLoS Negl Trop Dis. 2024 Aug 5;18(8):e0012374. doi: 10.1371/journal.pntd.0012374 (PMC11326649; doi:10.1371/journal.pntd.0012374)
Supplement: S1 Data — (XLSX) [file pntd.0012374.s002.xlsx]

## Sheet: Sheet1
age	BMI	Total Testosterone(nmol/L)	LH(mIU/ml)	FSH(mIU/ml)
37	22.77	6.41	33	26
28	19.13	8.7	8.4	16
65	22.03	45.07	21	18
28	18.1	20.46	5.7	6.7
65	28.89	4.4	22	32
55	20.55	38.14	7.18	12
23	19.59	28.22	4.22	11
60	22.04	33	11	16
30	23.01	4.51	17	24
50	20.08	29.68	5.6	7.2
32	20.82	32.28	6.41	8.9
55	26.56	11	12.79	18.7
42	24.22	20.21	7.39	13.92
44	29.75	25.69	5.6	10.21
40	19.36	25.93	6.61	8.82
26	20.15	41.61	6.49	9.26
43	23.44	30.82	4.5	13.21
25	21.72	37.27	3.21	9.62
20	22.04	10.19	12.31	22.1
30	22.84	17.41	7.25	12.24
40	21.34	5.59	33.63	36.21
40	29.3	10.55	13.27	21.72
20	16.46	21.36	5.97	7.26
40	22.49	34.81	3.36	5.27
35	19.14	45.07	10.6	16.62
55	20.2	31.1	6.35	8.82
65	21.8	18.55	7.32	10.89
44	22.86	17.51	4.54	6.92
60	20.03	26.14	6.84	12.35
25	19.1	45.07	7.15	13.2
52	29.41	11.55	15.58	21.65
37	23.14	21.81	7.04	9.27
65	21.51	25.96	6.3	11
35	28.12	19.9	5.12	7.24
55	19.57	17.5	3.99	6.89
62	19.95	16.4	7.18	9.98
28	22.2	17.57	3.43	6.69
40	24.38	28.53	2.41	5.52
64	19.23	25.07	4.37	8.62
55	18.42	11.42	8.43	18.6
44	24.09	16.75	7.01	10.26
65	18.87	32.79	7.34	11.67
39	19.71	36.06	7.31	9.79
25	20.05	26.9	6.42	8.62
48	24.22	17.51	6.82	13.6
30	20.57	32.87	6.09	11.19
55	19.72	38.79	3.03	8.13
45	22.66	17.92	7.04	13.24
28	23.14	8.89	23.75	32.07
65	24.98	18.09	6.14	8.62
50	19.59	18.1	4.9	9.92
50	18.65	17.61	7.21	11.22
30	20.2	21.08	4.41	10.26
35	17.01	9.36	9.04	19.24
50	28.23	5.47	18.57	22.68
34	19.96	28.46	2.23	6.86
25	23.14	11.82	10.91	19.61
40	20.31	25.07	5.41	9.67
28	18.59	33.14	5.23	8.63
60	19.96	25.55	6.96	11.92
64	18.42	32.82	2.61	8.57
38	18.78	25.1	5.56	8.57
49	21.71	15.07	3.41	6.71
60	19.66	28.43	2.77	8.27
42	29.3	11.78	5.6	8.62
30	18.56	7.11	18.05	22.68
55	25.39	35.36	4.62	6.82
50	26.56	7.1	15.23	23.23
60	25.71	8.74	15.09	20.62
25	26.71	5.62	5.09	7.68
43	18.14	10.12	10.95	19.25
65	18.91	26.69	6.02	11.82
32	26.4	8.04	16.5	16.24
24	21.55	20.56	2.89	10.27
45	22.2	12.45	4.73	4.98
27	19.72	22.29	4.16	8.26
31	23.44	18.89	4.72	9.82
65	20.31	40.21	7.26	13.2
27	18.82	41.6	5.34	9.36
27	20.55	32.73	7.32	12.8
60	19.43	32.97	6.1	8.89
28	20.42	25.89	4.99	10.99
29	22.41	41.6	6.28	9.27
60	26.67	10.63	9.73	15.2
28	24.61	9.99	9.78	18.27
45	22.41	26.45	6.2	11.27
50	20.9	24.23	5.22	9.12
29	27.18	8.05	14.92	20.24
37	21.5	19.86	6.83	11.84
35	19.03	17.32	5.69	9.79
45	20.2	9.47	9.68	19.2
26	19.49	32.07	6.03	8.23
45	19.53	17.3	2.5	6.25
22	24.84	27.36	6.83	9.83
25	19.71	11.13	7.15	11.29
50	20.7	22.78	6.48	8.96
48	23.14	24.96	5.54	10.44
45	20.58	22.7	5.55	9.96
28	27.68	9.12	9.47	15.16
35	21.8	35.01	2.32	6.28
28	21.48	37.01	6.4	9.72
35	21.09	31.23	3.34	7.29
48	27.24	11.51	3.32	6.36
23	19.15	15.63	4.82	11.67
34	20.07	41.95	5.82	8.17
36	24.74	40.12	4.84	9.64
22	19.63	35.21	6.33	12.62
38	30.8	5.73	9.26	17.25
42	24.61	8.4	1.62	8.22
41	20.43	8	13.12	22.69
44	19.61	36.75	7.25	13.89
59	19.05	7.63	13.67	16.2
45	16.8	40.9	12.37	14.6
45	23.51	10.5	13.9	19.29
32	21.97	13.49	5.79	9.89
50	20.55	6.59	10.34	15.82
29	21.6	27.84	5.38	9.69
35	31.64	24.75	5.92	10.96
38	20.2	36.96	6.44	13.24
38	20.7	24.99	6.35	12.1
25	19.11	28.53	6.36	10.69
56	19.38	19.66	3.33	6.29
30	19.53	24.75	3.27	8.99
30	28.58	9.2	8.91	18.62
22	20.55	13.17	6.28	12.68
49	24.98	9.7	9.28	15.27
60	30.3	11.09	10.27	16.28
36	25	13.59	4.87	10.62
28	17.97	38.14	6.48	13.12
59	18.75	40.9	4.63	11.69
20	20.2	29.68	7	13.2
38	19.92	27.73	5.3	9.95
47	24.01	34.6	4.82	10.66
29	24.09	15.32	4.04	9.63
40	21.22	20.45	3.75	10.62
60	28.96	10.05	13.4	25.2
44	25.22	11.09	8.24	16.69
33	20.2	40.9	2.57	11.84
38	22.31	41.6	9.48	15.2
30	19.33	10.13	8.84	14.2
30	19.29	10.5	7.56	15.68
29	26.17	10.13	13.05	22.6
61	20.66	41.6	2.65	10.62
21	18.82	41.2	6.87	9.6
42	19.05	41.2	6.87	12.72
57	22.1	45.07	7	12
